# Supplementary material for: The Effect of Micronutrients on Obese Phenotype of Adult Mice Is Dependent on the Experimental Environment
Source: Nutrients. 2024 Feb 29;16(5):696. doi: 10.3390/nu16050696 (PMC10935069; doi:10.3390/nu16050696)
Supplement: Supplementary file 1 [file nutrients-16-00696-s001.zip]

Archive with 1 entries (1 files):
- nutrients-2847477-supplementary.pdf
